# Supplementary material for: The effect of intravenous hyoscine butylbromide on slow progress in labor (BUSCLAB): A double-blind randomized placebo-controlled trial
Source: PLoS Med. 2024 Mar 28;21(3):e1004352. doi: 10.1371/journal.pmed.1004352 (PMC11008832; doi:10.1371/journal.pmed.1004352)
Supplement: S1 Table — (XLSX) [file pmed.1004352.s005.xlsx]

## Sheet: Primary Outcomes
Outcome	Type	Analysis	Analysis set	Restriction	Missing-data handling	Sample size	Description	Adjustment	Effect measure	Point estimate	95% confidence interval	P value
Duration of labor from IMP administration to vaginal delivery	Time-to-event	Main analysis	Full-analysis set	None	None	249	Weibull regression	None	Hazard ratio, cause-specific for vaginal delivery	1.00	[0.77, 1.29]	0.993
Duration of labor from IMP administration to vaginal delivery	Time-to-event	Main analysis	Full-analysis set	None	None	249	Weibull regression	None	Hazard ratio, cause-specific for emergency cesarean section	1.11	[0.47, 2.62]	0.811
Duration of labor from IMP administration to vaginal delivery	Time-to-event	Main analysis, alternative	Full-analysis set	None	None	249	Cox regression	None	Hazard ratio, cause-specific for vaginal delivery	0.99	[0.76, 1.29]	0.941
Duration of labor from IMP administration to vaginal delivery	Time-to-event	Main analysis, alternative	Full-analysis set	None	None	249	Cox regression	None	Hazard ratio, cause-specific for emergency cesarean section	0.96	[0.40, 2.26]	0.918
Duration of labor from IMP administration to vaginal delivery	Time-to-event	Sensitivity analysis	Full-analysis set	None	None	249	Cox regression	None	Hazard ratio, cause-specific for vaginal delivery	0.99	[0.76, 1.29]	0.941
Duration of labor from IMP administration to vaginal delivery	Time-to-event	Sensitivity analysis	Full-analysis set	None	None	249	Cox regression	None	Hazard ratio, cause-specific for emergency cesarean section	0.96	[0.40, 2.26]	0.918
Duration of labor from IMP administration to vaginal delivery	Time-to-event	Sensitivity analysis	Per-protocol set	None	None	248	Weibull regression	None	Hazard ratio, cause-specific for vaginal delivery	1.02	[0.79, 1.33]	0.861
Duration of labor from IMP administration to vaginal delivery	Time-to-event	Sensitivity analysis	Per-protocol set	None	None	248	Weibull regression	None	Hazard ratio, cause-specific for emergency cesarean section	1.04	[0.43, 2.49]	0.936
Duration of labor from IMP administration to vaginal delivery	Time-to-event	Sensitivity analysis, alternative	Per-protocol set	None	None	248	Cox regression	None	Hazard ratio, cause-specific for vaginal delivery	1.01	[0.78, 1.32]	0.917
Duration of labor from IMP administration to vaginal delivery	Time-to-event	Sensitivity analysis, alternative	Per-protocol set	None	None	248	Cox regression	None	Hazard ratio, cause-specific for emergency cesarean section	0.89	[0.37, 2.15]	0.801
Duration of labor from IMP administration to vaginal delivery	Time-to-event	Subgroup analysis	Full-analysis set	Cervical dilatation < 5 cm at IMP administration	None	94	Weibull regression	None	Hazard ratio, cause-specific for vaginal delivery	0.89	[0.58, 1.37]	0.598
Duration of labor from IMP administration to vaginal delivery	Time-to-event	Subgroup analysis	Full-analysis set	Cervical dilatation < 5 cm at IMP administration	None	94	Weibull regression	None	Hazard ratio, cause-specific for emergency cesarean section	2.26	[0.60, 8.54]	0.228
Duration of labor from IMP administration to vaginal delivery	Time-to-event	Subgroup analysis	Full-analysis set	Cervical dilatation ≥ 5 cm at IMP administration	None	155	Weibull regression	None	Hazard ratio, cause-specific for vaginal delivery	1.20	[0.86, 1.66]	0.283
Duration of labor from IMP administration to vaginal delivery	Time-to-event	Subgroup analysis	Full-analysis set	Cervical dilatation ≥ 5 cm at IMP administration	None	155	Weibull regression	None	Hazard ratio, cause-specific for emergency cesarean section	0.56	[0.14, 2.17]	0.402
Duration of labor from IMP administration to vaginal delivery	Time-to-event	Subgroup analysis, alternative	Full-analysis set	Cervical dilatation < 5 cm at IMP administration	None	94	Cox regression	None	Hazard ratio, cause-specific for vaginal delivery	0.87	[0.56, 1.34]	0.516
Duration of labor from IMP administration to vaginal delivery	Time-to-event	Subgroup analysis, alternative	Full-analysis set	Cervical dilatation < 5 cm at IMP administration	None	94	Cox regression	None	Hazard ratio, cause-specific for emergency cesarean section	1.80	[0.47, 6.82]	0.390
Duration of labor from IMP administration to vaginal delivery	Time-to-event	Subgroup analysis, alternative	Full-analysis set	Cervical dilatation ≥ 5 cm at IMP administration	None	155	Cox regression	None	Hazard ratio, cause-specific for vaginal delivery	1.18	[0.85, 1.63]	0.324
Duration of labor from IMP administration to vaginal delivery	Time-to-event	Subgroup analysis, alternative	Full-analysis set	Cervical dilatation ≥ 5 cm at IMP administration	None	155	Cox regression	None	Hazard ratio, cause-specific for emergency cesarean section	0.55	[0.14, 2.14]	0.389

## Sheet: Secondary Outcomes
Outcome	Type	Analysis	Analysis set	Restriction	Missing-data handling	Sample size	Description	Adjustment	Effect measure	Point estimate	95% confidence interval	P value
Duration of labor from onset of active labor to vaginal delivery	Time-to-event	Main analysis	Full-analysis set	None	None	249	Weibull regression	None	Hazard ratio, cause-specific for vaginal delivery	1.02	[0.79, 1.32]	0.893
Duration of labor from onset of active labor to vaginal delivery	Time-to-event	Main analysis	Full-analysis set	None	None	249	Weibull regression	None	Hazard ratio, cause-specific for emergency cesarean section	1.21	[0.51, 2.86]	0.665
Duration of labor from onset of active labor to vaginal delivery	Time-to-event	Main analysis, alternative	Full-analysis set	None	None	249	Cox regression	None	Hazard ratio, cause-specific for vaginal delivery	0.96	[0.74, 1.25]	0.771
Duration of labor from onset of active labor to vaginal delivery	Time-to-event	Main analysis, alternative	Full-analysis set	None	None	249	Cox regression	None	Hazard ratio, cause-specific for emergency cesarean section	1.12	[0.47, 2.67]	0.793
Duration of labor from onset of active labor to vaginal delivery	Time-to-event	Sensitivity analysis	Full-analysis set	None	None	249	Cox regression	None	Hazard ratio, cause-specific for vaginal delivery	0.96	[0.74, 1.25]	0.771
Duration of labor from onset of active labor to vaginal delivery	Time-to-event	Sensitivity analysis	Full-analysis set	None	None	249	Cox regression	None	Hazard ratio, cause-specific for emergency cesarean section	1.12	[0.47, 2.67]	0.793
Duration of labor from onset of active labor to vaginal delivery	Time-to-event	Sensitivity analysis	Per-protocol set	None	None	248	Weibull regression	None	Hazard ratio, cause-specific for vaginal delivery	1.04	[0.80, 1.34]	0.785
Duration of labor from onset of active labor to vaginal delivery	Time-to-event	Sensitivity analysis	Per-protocol set	None	None	248	Weibull regression	None	Hazard ratio, cause-specific for emergency cesarean section	1.11	[0.46, 2.69]	0.811
Duration of labor from onset of active labor to vaginal delivery	Time-to-event	Sensitivity analysis, alternative	Per-protocol set	None	None	248	Cox regression	None	Hazard ratio, cause-specific for vaginal delivery	0.98	[0.76, 1.27]	0.886
Duration of labor from onset of active labor to vaginal delivery	Time-to-event	Sensitivity analysis, alternative	Per-protocol set	None	None	248	Cox regression	None	Hazard ratio, cause-specific for emergency cesarean section	1.03	[0.43, 2.51]	0.940
Mean cervical dilation rate	Continuous	Main analysis	Full-analysis set	Deliveries with cervical dilation of 10 cm	None	234	Linear regression	None	Difference in means	-0.07	[-0.29, 0.16]	0.559
Mean cervical dilation rate	Continuous	Main analysis	Full-analysis set	Deliveries with cervical dilation of 10 cm	None	234	Shapiro-Wilk test for non-normality, residuals					0.000
Mean cervical dilation rate	Continuous	Main analysis	Full-analysis set	Deliveries with cervical dilation of 10 cm	None	234	Breusch–Pagan/Cook–Weisberg test for heteroscedasticity, residuals, original version					0.002
Mean cervical dilation rate	Continuous	Main analysis	Full-analysis set	Deliveries with cervical dilation of 10 cm	None	234	Breusch–Pagan/Cook–Weisberg test for heteroscedasticity, residuals, N*R2 version					0.181
Mean cervical dilation rate	Continuous	Main analysis	Full-analysis set	Deliveries with cervical dilation of 10 cm	None	234	Breusch–Pagan/Cook–Weisberg test for heteroscedasticity, residuals, F-statistic version					0.183
Mean cervical dilation rate	Continuous	Main analysis	Full-analysis set	Deliveries with cervical dilation of 10 cm	None	234	White’s test for heteroscedasticity, residuals					0.181
Mean cervical dilation rate	Continuous	Main analysis, alternative	Full-analysis set	Deliveries with cervical dilation of 10 cm	None	234	Median regression	None	Difference in medians	0.04	[-0.16, 0.25]	0.683
Mean cervical dilation rate	Continuous	Sensitivity analysis	Per-protocol set	Deliveries with cervical dilation of 10 cm	None	233	Linear regression	None	Difference in means	-0.06	[-0.29, 0.17]	0.594
Mean cervical dilation rate	Continuous	Sensitivity analysis, alternative	Per-protocol set	Deliveries with cervical dilation of 10 cm	None	233	Median regression	None	Difference in medians	0.06	[-0.14, 0.27]	0.541
Duration of labor from from IMP administration to cervical dilation of 10 cm	Time-to-event	Main analysis	Full-analysis set	None	None	249	Weibull regression	None	Hazard ratio, cause-specific for cervical dilation of 10 cm	0.93	[0.72, 1.20]	0.555
Duration of labor from from IMP administration to cervical dilation of 10 cm	Time-to-event	Main analysis	Full-analysis set	None	None	249	Weibull regression	None	Hazard ratio, cause-specific for emergency cesarean section prior to cervical dilation of 10 cm	1.89	[0.64, 5.52]	0.247
Duration of labor from from IMP administration to cervical dilation of 10 cm	Time-to-event	Main analysis, alternative	Full-analysis set	None	None	249	Cox regression	None	Hazard ratio, cause-specific for cervical dilation of 10 cm	0.93	[0.72, 1.21]	0.589
Duration of labor from from IMP administration to cervical dilation of 10 cm	Time-to-event	Main analysis, alternative	Full-analysis set	None	None	249	Cox regression	None	Hazard ratio, cause-specific for emergency cesarean section prior to cervical dilation of 10 cm	1.41	[0.47, 4.17]	0.540
Duration of labor from from IMP administration to cervical dilation of 10 cm	Time-to-event	Sensitivity analysis	Full-analysis set	None	None	249	Cox regression	None	Hazard ratio, cause-specific for cervical dilation of 10 cm	0.93	[0.72, 1.21]	0.589
Duration of labor from from IMP administration to cervical dilation of 10 cm	Time-to-event	Sensitivity analysis	Full-analysis set	None	None	249	Cox regression	None	Hazard ratio, cause-specific for emergency cesarean section prior to cervical dilation of 10 cm	1.41	[0.47, 4.17]	0.540
Duration of labor from from IMP administration to cervical dilation of 10 cm	Time-to-event	Sensitivity analysis	Per-protocol set	None	None	248	Weibull regression	None	Hazard ratio, cause-specific for cervical dilation of 10 cm	0.94	[0.73, 1.22]	0.646
Duration of labor from from IMP administration to cervical dilation of 10 cm	Time-to-event	Sensitivity analysis	Per-protocol set	None	None	248	Weibull regression	None	Hazard ratio, cause-specific for emergency cesarean section prior to cervical dilation of 10 cm	1.96	[0.67, 5.74]	0.220
Duration of labor from from IMP administration to cervical dilation of 10 cm	Time-to-event	Sensitivity analysis, alternative	Per-protocol set	None	None	248	Cox regression	None	Hazard ratio, cause-specific for cervical dilation of 10 cm	0.95	[0.73, 1.23]	0.688
Duration of labor from from IMP administration to cervical dilation of 10 cm	Time-to-event	Sensitivity analysis, alternative	Per-protocol set	None	None	248	Cox regression	None	Hazard ratio, cause-specific for emergency cesarean section prior to cervical dilation of 10 cm	1.45	[0.49, 4.29]	0.506
Duration of oxytocin infusion	Continuous	Main analysis	Full-analysis set	None	None	249	Linear regression	None	Difference in means	11.42	[-45.07, 67.92]	0.691
Duration of oxytocin infusion	Continuous	Main analysis	Full-analysis set	None	None	249	Shapiro-Wilk test for non-normality, residuals					0.000
Duration of oxytocin infusion	Continuous	Main analysis	Full-analysis set	None	None	249	Breusch–Pagan/Cook–Weisberg test for heteroscedasticity, residuals, original version					0.086
Duration of oxytocin infusion	Continuous	Main analysis	Full-analysis set	None	None	249	Breusch–Pagan/Cook–Weisberg test for heteroscedasticity, residuals, N*R2 version					0.134
Duration of oxytocin infusion	Continuous	Main analysis	Full-analysis set	None	None	249	Breusch–Pagan/Cook–Weisberg test for heteroscedasticity, residuals, F-statistic version					0.135
Duration of oxytocin infusion	Continuous	Main analysis	Full-analysis set	None	None	249	White’s test for heteroscedasticity, residuals					0.134
Duration of oxytocin infusion	Continuous	Main analysis, alternative	Full-analysis set	None	None	249	Median regression	None	Difference in medians	49.00	[-50.74, 148.74]	0.334
Duration of oxytocin infusion	Continuous	Sensitivity analysis	Per-protocol set	None	None	248	Linear regression	None	Difference in means	7.80	[-48.47, 64.07]	0.785
Duration of oxytocin infusion	Continuous	Sensitivity analysis, alternative	Per-protocol set	None	None	248	Median regression	None	Difference in medians	49.00	[-52.91, 150.91]	0.345
Amount of oxytocin infused	Continuous	Main analysis	Full-analysis set	None	None	249	Linear regression	None	Difference in means	0.10	[-0.63, 0.83]	0.791
Amount of oxytocin infused	Continuous	Main analysis	Full-analysis set	None	None	249	Shapiro-Wilk test for non-normality, residuals					0.000
Amount of oxytocin infused	Continuous	Main analysis	Full-analysis set	None	None	249	Breusch–Pagan/Cook–Weisberg test for heteroscedasticity, residuals, original version					0.859
Amount of oxytocin infused	Continuous	Main analysis	Full-analysis set	None	None	249	Breusch–Pagan/Cook–Weisberg test for heteroscedasticity, residuals, N*R2 version					0.923
Amount of oxytocin infused	Continuous	Main analysis	Full-analysis set	None	None	249	Breusch–Pagan/Cook–Weisberg test for heteroscedasticity, residuals, F-statistic version					0.923
Amount of oxytocin infused	Continuous	Main analysis	Full-analysis set	None	None	249	White’s test for heteroscedasticity, residuals					0.923
Amount of oxytocin infused	Continuous	Main analysis, alternative	Full-analysis set	None	None	249	Median regression	None	Difference in medians	0.24	[-0.52, 1.00]	0.537
Amount of oxytocin infused	Continuous	Sensitivity analysis	Per-protocol set	None	None	248	Linear regression	None	Difference in means	0.05	[-0.68, 0.78]	0.885
Amount of oxytocin infused	Continuous	Sensitivity analysis, alternative	Per-protocol set	None	None	248	Median regression	None	Difference in medians	0.24	[-0.53, 1.00]	0.538
Operative delivery	Dichotomous	Main analysis	Full-analysis set	None	None	249	Logistic regression	None	Odds ratio	0.89	[0.54, 1.48]	0.661
Operative delivery	Dichotomous	Sensitivity analysis	Full-analysis set	None	None	249	Pearson’s chi-square test					0.661
Operative delivery	Dichotomous	Sensitivity analysis	Full-analysis set	None	None	249	Fisher’s exact test					0.702
Operative delivery	Dichotomous	Sensitivity analysis	Per-protocol set	None	None	248	Logistic regression	None	Odds ratio	0.88	[0.53, 1.45]	0.608
Emergency cesarean section	Dichotomous	Main analysis	Full-analysis set	None	None	249	Logistic regression	None	Odds ratio	1.10	[0.45, 2.69]	0.835
Emergency cesarean section	Dichotomous	Sensitivity analysis	Full-analysis set	None	None	249	Pearson’s chi-square test					0.835
Emergency cesarean section	Dichotomous	Sensitivity analysis	Full-analysis set	None	None	249	Fisher’s exact test					1.000
Emergency cesarean section	Dichotomous	Sensitivity analysis	Per-protocol set	None	None	248	Logistic regression	None	Odds ratio	1.00	[0.40, 2.49]	1.000
Operative vaginal delivery	Dichotomous	Main analysis	Full-analysis set	Vaginal deliveries	None	228	Logistic regression	None	Odds ratio	0.86	[0.50, 1.47]	0.585
Operative vaginal delivery	Dichotomous	Sensitivity analysis	Full-analysis set	Vaginal deliveries	None	228	Pearson’s chi-square test					0.585
Operative vaginal delivery	Dichotomous	Sensitivity analysis	Full-analysis set	Vaginal deliveries	None	228	Fisher’s exact test					0.682
Operative vaginal delivery	Dichotomous	Sensitivity analysis	Per-protocol set	Vaginal deliveries	None	228	Logistic regression	None	Odds ratio	0.86	[0.50, 1.47]	0.585
Postpartum hemorrhage	Continuous	Main analysis	Full-analysis set	None	None	249	Linear regression	None	Difference in means	-117.75	[-215.15, -20.36]	0.018
Postpartum hemorrhage	Continuous	Main analysis	Full-analysis set	None	None	249	Shapiro-Wilk test for non-normality, residuals					0.000
Postpartum hemorrhage	Continuous	Main analysis	Full-analysis set	None	None	249	Breusch–Pagan/Cook–Weisberg test for heteroscedasticity, residuals, original version					0.000
Postpartum hemorrhage	Continuous	Main analysis	Full-analysis set	None	None	249	Breusch–Pagan/Cook–Weisberg test for heteroscedasticity, residuals, N*R2 version					0.076
Postpartum hemorrhage	Continuous	Main analysis	Full-analysis set	None	None	249	Breusch–Pagan/Cook–Weisberg test for heteroscedasticity, residuals, F-statistic version					0.076
Postpartum hemorrhage	Continuous	Main analysis	Full-analysis set	None	None	249	White’s test for heteroscedasticity, residuals					0.076
Postpartum hemorrhage	Continuous	Main analysis, alternative	Full-analysis set	None	None	249	Median regression	None	Difference in medians	-50.00	[-96.45, -3.55]	0.035
Postpartum hemorrhage	Continuous	Sensitivity analysis	Per-protocol set	None	None	248	Linear regression	None	Difference in means	-122.07	[-219.49, -24.66]	0.014
Postpartum hemorrhage	Continuous	Sensitivity analysis, alternative	Per-protocol set	None	None	248	Median regression	None	Difference in medians	-50.00	[-96.51, -3.49]	0.035
Postpartum hemorrhage ≥ 500 ml	Dichotomous	Main analysis	Full-analysis set	None	None	249	Logistic regression	None	Odds ratio	0.66	[0.39, 1.12]	0.126
Postpartum hemorrhage ≥ 500 ml	Dichotomous	Sensitivity analysis	Full-analysis set	None	None	249	Pearson’s chi-square test					0.126
Postpartum hemorrhage ≥ 500 ml	Dichotomous	Sensitivity analysis	Full-analysis set	None	None	249	Fisher’s exact test					0.138
Postpartum hemorrhage ≥ 500 ml	Dichotomous	Sensitivity analysis	Per-protocol set	None	None	248	Logistic regression	None	Odds ratio	0.64	[0.37, 1.10]	0.104
Postpartum hemorrhage ≥ 1000 ml	Dichotomous	Main analysis	Full-analysis set	None	None	249	Logistic regression	None	Odds ratio	0.63	[0.27, 1.47]	0.285
Postpartum hemorrhage ≥ 1000 ml	Dichotomous	Sensitivity analysis	Full-analysis set	None	None	249	Pearson’s chi-square test					0.282
Postpartum hemorrhage ≥ 1000 ml	Dichotomous	Sensitivity analysis	Full-analysis set	None	None	249	Fisher’s exact test					0.300
Postpartum hemorrhage ≥ 1000 ml	Dichotomous	Sensitivity analysis	Per-protocol set	None	None	248	Logistic regression	None	Odds ratio	0.57	[0.24, 1.35]	0.202
Postpartum hemorrhage ≥ 1500 ml	Dichotomous	Main analysis	Full-analysis set	None	None	249	Logistic regression	None	Odds ratio	0.13	[0.02, 1.11]	0.063
Postpartum hemorrhage ≥ 1500 ml	Dichotomous	Sensitivity analysis	Full-analysis set	None	None	249	Pearson’s chi-square test					0.030
Postpartum hemorrhage ≥ 1500 ml	Dichotomous	Sensitivity analysis	Full-analysis set	None	None	249	Fisher’s exact test					0.036
Postpartum hemorrhage ≥ 1500 ml	Dichotomous	Sensitivity analysis	Per-protocol set	None	None	248	Logistic regression	None	Odds ratio	0.14	[0.02, 1.12]	0.064
Change in fetal heart rate	Continuous	Main analysis	Full-analysis set	None	Mean single imputation	249	Linear regression	Fetal heart rate at baseline	Difference in means	0.20	[-1.30, 1.71]	0.791
Change in fetal heart rate	Continuous	Main analysis	Full-analysis set	None	Mean single imputation	249	Shapiro-Wilk test for non-normality, residuals					0.000
Change in fetal heart rate	Continuous	Main analysis	Full-analysis set	None	Mean single imputation	249	Breusch–Pagan/Cook–Weisberg test for heteroscedasticity, residuals, original version					0.039
Change in fetal heart rate	Continuous	Main analysis	Full-analysis set	None	Mean single imputation	249	Breusch–Pagan/Cook–Weisberg test for heteroscedasticity, residuals, N*R2 version					0.132
Change in fetal heart rate	Continuous	Main analysis	Full-analysis set	None	Mean single imputation	249	Breusch–Pagan/Cook–Weisberg test for heteroscedasticity, residuals, F-statistic version					0.133
Change in fetal heart rate	Continuous	Main analysis	Full-analysis set	None	Mean single imputation	249	White’s test for heteroscedasticity, residuals					0.000
Change in fetal heart rate	Continuous	Main analysis, alternative	Full-analysis set	None	Mean single imputation	249	Median regression	Fetal heart rate at baseline	Difference in medians	0.00	[-1.52, 1.52]	1.000
Change in fetal heart rate	Continuous	Sensitivity analysis	Full-analysis set	None	Complete-case analysis	248	Linear regression	Fetal heart rate at baseline	Difference in means	0.23	[-1.28, 1.74]	0.765
Change in fetal heart rate	Continuous	Sensitivity analysis	Per-protocol set	None	Mean single imputation	248	Linear regression	Fetal heart rate at baseline	Difference in means	0.14	[-1.37, 1.64]	0.857
Change in fetal heart rate	Continuous	Sensitivity analysis, alternative	Full-analysis set	None	Complete-case analysis	248	Median regression	Fetal heart rate at baseline	Difference in medians	0.00	[-1.53, 1.53]	1.000
Change in fetal heart rate	Continuous	Sensitivity analysis, alternative	Per-protocol set	None	Mean single imputation	248	Median regression	Fetal heart rate at baseline	Difference in medians	0.00	[-1.53, 1.53]	1.000
5-minute Apgar score < 7	Dichotomous	Main analysis	Full-analysis set	None	None	125	Logistic regression	None	Odds ratio	1.00	[., .]	.
5-minute Apgar score < 7	Dichotomous	Sensitivity analysis	Full-analysis set	None	None	249	Pearson’s chi-square test					0.318
5-minute Apgar score < 7	Dichotomous	Sensitivity analysis	Full-analysis set	None	None	249	Fisher’s exact test					1.000
5-minute Apgar score < 7	Dichotomous	Sensitivity analysis	Per-protocol set	None	None	124	Logistic regression	None	Odds ratio	1.00	[., .]	.
10-minute Apgar score < 7	Dichotomous	Main analysis	Full-analysis set	None	Best-case single imputation	249	Logistic regression	None	Odds ratio	.	[., .]	.
10-minute Apgar score < 7	Dichotomous	Sensitivity analysis	Full-analysis set	None	Best-case single imputation	249	Pearson’s chi-square test					.
10-minute Apgar score < 7	Dichotomous	Sensitivity analysis	Full-analysis set	None	Best-case single imputation	249	Fisher’s exact test					.
10-minute Apgar score < 7	Dichotomous	Sensitivity analysis	Full-analysis set	None	Worst-case single imputation	249	Logistic regression	None	Odds ratio	0.49	[0.09, 2.71]	0.412
10-minute Apgar score < 7	Dichotomous	Sensitivity analysis	Full-analysis set	None	Complete-case analysis	243	Logistic regression	None	Odds ratio	.	[., .]	.
10-minute Apgar score < 7	Dichotomous	Sensitivity analysis	Per-protocol set	None	Best-case single imputation	248	Logistic regression	None	Odds ratio	.	[., .]	.
pH level of the umbilical artery	Continuous	Main analysis	Full-analysis set	None	Univariate multiple imputation, predictive mean matching with 5 nearest neighbors	249	Linear regression	None	Difference in means	0.02	[-0.00, 0.04]	0.108
pH level of the umbilical artery	Continuous	Main analysis, alternative	Full-analysis set	None	Univariate multiple imputation, predictive mean matching with 5 nearest neighbors	249	Median regression	None	Difference in medians	0.01	[-0.02, 0.04]	0.514
pH level of the umbilical artery	Continuous	Sensitivity analysis	Full-analysis set	None	Multivariate multiple imputation, predictive mean matching with 5 nearest neighbors	249	Linear regression	None	Difference in means	0.01	[-0.01, 0.03]	0.249
pH level of the umbilical artery	Continuous	Sensitivity analysis	Full-analysis set	None	Complete-case analysis	167	Linear regression	None	Difference in means	0.02	[-0.00, 0.04]	0.068
pH level of the umbilical artery	Continuous	Sensitivity analysis	Per-protocol set	None	Univariate multiple imputation, predictive mean matching with 5 nearest neighbors	248	Linear regression	None	Difference in means	0.02	[-0.00, 0.04]	0.107
pH level of the umbilical artery	Continuous	Sensitivity analysis, alternative	Full-analysis set	None	Multivariate multiple imputation, predictive mean matching with 5 nearest neighbors	249	Median regression	None	Difference in medians	0.00	[-0.03, 0.03]	0.865
pH level of the umbilical artery	Continuous	Sensitivity analysis, alternative	Full-analysis set	None	Complete-case analysis	167	Median regression	None	Difference in medians	0.02	[-0.01, 0.05]	0.197
pH level of the umbilical artery	Continuous	Sensitivity analysis, alternative	Per-protocol set	None	Univariate multiple imputation, predictive mean matching with 5 nearest neighbors	248	Median regression	None	Difference in medians	0.01	[-0.02, 0.04]	0.479
pH level of the umbilical artery < 7.00	Dichotomous	Main analysis	Full-analysis set	None	Univariate multiple imputation, predictive mean matching with 5 nearest neighbors	249	Logistic regression	None	Odds ratio	.	[., .]	.
pH level of the umbilical artery < 7.00	Dichotomous	Sensitivity analysis	Full-analysis set	None	Multivariate multiple imputation, predictive mean matching with 5 nearest neighbors	249	Logistic regression	None	Odds ratio	.	[., .]	.
pH level of the umbilical artery < 7.00	Dichotomous	Sensitivity analysis	Full-analysis set	None	Complete-case analysis	81	Logistic regression	None	Odds ratio	1.00	[., .]	.
pH level of the umbilical artery < 7.00	Dichotomous	Sensitivity analysis	Per-protocol set	None	Univariate multiple imputation, predictive mean matching with 5 nearest neighbors	248	Logistic regression	None	Odds ratio	.	[., .]	.
pH level of the umbilical vein	Continuous	Main analysis	Full-analysis set	None	Univariate multiple imputation, predictive mean matching with 5 nearest neighbors	249	Linear regression	None	Difference in means	0.00	[-0.01, 0.02]	0.839
pH level of the umbilical vein	Continuous	Main analysis, alternative	Full-analysis set	None	Univariate multiple imputation, predictive mean matching with 5 nearest neighbors	249	Median regression	None	Difference in medians	-0.00	[-0.02, 0.02]	0.851
pH level of the umbilical vein	Continuous	Sensitivity analysis	Full-analysis set	None	Multivariate multiple imputation, predictive mean matching with 5 nearest neighbors	249	Linear regression	None	Difference in means	0.00	[-0.01, 0.02]	0.642
pH level of the umbilical vein	Continuous	Sensitivity analysis	Full-analysis set	None	Complete-case analysis	216	Linear regression	None	Difference in means	0.00	[-0.01, 0.02]	0.783
pH level of the umbilical vein	Continuous	Sensitivity analysis	Per-protocol set	None	Univariate multiple imputation, predictive mean matching with 5 nearest neighbors	248	Linear regression	None	Difference in means	0.00	[-0.01, 0.02]	0.782
pH level of the umbilical vein	Continuous	Sensitivity analysis, alternative	Full-analysis set	None	Multivariate multiple imputation, predictive mean matching with 5 nearest neighbors	249	Median regression	None	Difference in medians	0.00	[-0.02, 0.02]	0.771
pH level of the umbilical vein	Continuous	Sensitivity analysis, alternative	Full-analysis set	None	Complete-case analysis	216	Median regression	None	Difference in medians	0.00	[-0.02, 0.02]	1.000
pH level of the umbilical vein	Continuous	Sensitivity analysis, alternative	Per-protocol set	None	Univariate multiple imputation, predictive mean matching with 5 nearest neighbors	248	Median regression	None	Difference in medians	-0.00	[-0.02, 0.02]	0.852
pH level of the umbilical vein < 7.10	Dichotomous	Main analysis	Full-analysis set	None	Univariate multiple imputation, predictive mean matching with 5 nearest neighbors	249	Logistic regression	None	Odds ratio	.	[., .]	.
pH level of the umbilical vein < 7.10	Dichotomous	Sensitivity analysis	Full-analysis set	None	Multivariate multiple imputation, predictive mean matching with 5 nearest neighbors	249	Logistic regression	None	Odds ratio	.	[., .]	.
pH level of the umbilical vein < 7.10	Dichotomous	Sensitivity analysis	Full-analysis set	None	Complete-case analysis	216	Logistic regression	None	Odds ratio	.	[., .]	.
pH level of the umbilical vein < 7.10	Dichotomous	Sensitivity analysis	Per-protocol set	None	Univariate multiple imputation, predictive mean matching with 5 nearest neighbors	248	Logistic regression	None	Odds ratio	.	[., .]	.
Admission to the neonatal intensive care unit	Dichotomous	Main analysis	Full-analysis set	None	None	249	Logistic regression	None	Odds ratio	1.33	[0.29, 6.08]	0.710
Admission to the neonatal intensive care unit	Dichotomous	Sensitivity analysis	Full-analysis set	None	None	249	Pearson’s chi-square test					0.709
Admission to the neonatal intensive care unit	Dichotomous	Sensitivity analysis	Full-analysis set	None	None	249	Fisher’s exact test					1.000
Admission to the neonatal intensive care unit	Dichotomous	Sensitivity analysis	Per-protocol set	None	None	248	Logistic regression	None	Odds ratio	1.34	[0.29, 6.14]	0.702
Change in maternal heart rate	Continuous	Main analysis	Full-analysis set	None	Mean single imputation	249	Linear regression	Maternal heart rate at baseline	Difference in means	3.43	[0.41, 6.44]	0.026
Change in maternal heart rate	Continuous	Main analysis	Full-analysis set	None	Mean single imputation	249	Shapiro-Wilk test for non-normality, residuals					0.000
Change in maternal heart rate	Continuous	Main analysis	Full-analysis set	None	Mean single imputation	249	Breusch–Pagan/Cook–Weisberg test for heteroscedasticity, residuals, original version					0.965
Change in maternal heart rate	Continuous	Main analysis	Full-analysis set	None	Mean single imputation	249	Breusch–Pagan/Cook–Weisberg test for heteroscedasticity, residuals, N*R2 version					0.976
Change in maternal heart rate	Continuous	Main analysis	Full-analysis set	None	Mean single imputation	249	Breusch–Pagan/Cook–Weisberg test for heteroscedasticity, residuals, F-statistic version					0.976
Change in maternal heart rate	Continuous	Main analysis	Full-analysis set	None	Mean single imputation	249	White’s test for heteroscedasticity, residuals					0.304
Change in maternal heart rate	Continuous	Main analysis, alternative	Full-analysis set	None	Mean single imputation	249	Median regression	Maternal heart rate at baseline	Difference in medians	3.03	[0.35, 5.71]	0.027
Change in maternal heart rate	Continuous	Sensitivity analysis	Full-analysis set	None	Complete-case analysis	248	Linear regression	Maternal heart rate at baseline	Difference in means	3.29	[0.27, 6.31]	0.033
Change in maternal heart rate	Continuous	Sensitivity analysis	Per-protocol set	None	Mean single imputation	248	Linear regression	Maternal heart rate at baseline	Difference in means	3.42	[0.40, 6.45]	0.027
Change in maternal heart rate	Continuous	Sensitivity analysis, alternative	Full-analysis set	None	Complete-case analysis	248	Median regression	Maternal heart rate at baseline	Difference in medians	2.91	[0.28, 5.55]	0.030
Change in maternal heart rate	Continuous	Sensitivity analysis, alternative	Per-protocol set	None	Mean single imputation	248	Median regression	Maternal heart rate at baseline	Difference in medians	3.03	[0.22, 5.84]	0.035

## Sheet: Exploratory Outcomes
Outcome	Type	Analysis	Analysis set	Restriction	Missing-data handling	Sample size	Description	Adjustment	Effect measure	Point estimate	95% confidence interval	P value
Cervical dilation rate	Continuous	Main analysis	Full-analysis set	None	None	249	Linear regression	None	Difference in means	0.00	[-0.29, 0.29]	0.992
Cervical dilation rate	Continuous	Main analysis	Full-analysis set	None	None	249	Shapiro-Wilk test for non-normality, residuals					0.000
Cervical dilation rate	Continuous	Main analysis	Full-analysis set	None	None	249	Breusch–Pagan/Cook–Weisberg test for heteroscedasticity, residuals, original version					0.044
Cervical dilation rate	Continuous	Main analysis	Full-analysis set	None	None	249	Breusch–Pagan/Cook–Weisberg test for heteroscedasticity, residuals, N*R2 version					0.249
Cervical dilation rate	Continuous	Main analysis	Full-analysis set	None	None	249	Breusch–Pagan/Cook–Weisberg test for heteroscedasticity, residuals, F-statistic version					0.251
Cervical dilation rate	Continuous	Main analysis	Full-analysis set	None	None	249	White’s test for heteroscedasticity, residuals					0.249
Cervical dilation rate	Continuous	Main analysis, alternative	Full-analysis set	None	None	249	Median regression	None	Difference in medians	0.10	[-0.31, 0.51]	0.626
Cervical dilation rate	Continuous	Sensitivity analysis	Per-protocol set	None	None	248	Linear regression	None	Difference in means	-0.00	[-0.29, 0.29]	0.989
Cervical dilation rate	Continuous	Sensitivity analysis, alternative	Per-protocol set	None	None	248	Median regression	None	Difference in medians	0.10	[-0.31, 0.51]	0.626
