# Supplementary material for: The effect of intravenous hyoscine butylbromide on slow progress in labor (BUSCLAB): A double-blind randomized placebo-controlled trial
Source: PLoS Med. 2024 Mar 28;21(3):e1004352. doi: 10.1371/journal.pmed.1004352 (PMC11008832; doi:10.1371/journal.pmed.1004352)
Supplement: S2 Table — (XLSX) [file pmed.1004352.s006.xlsx]

## Sheet: Primary Outcomes
Outcome	Type	Analysis	Analysis set	Restriction	Missing-data handling	Sample size	Description	Adjustment	Effect measure	Point estimate	95% confidence interval	P value
Duration of labor from IMP administration to vaginal delivery	Time-to-event	Main analysis	Full-analysis set	None	None	249	Weibull regression	Cervical dilation, categorical maternal age, and categorical maternal body mass index at baseline	Hazard ratio, cause-specific for vaginal delivery	1.05	[0.80, 1.37]	0.718
Duration of labor from IMP administration to vaginal delivery	Time-to-event	Main analysis	Full-analysis set	None	None	249	Weibull regression	Cervical dilation, categorical maternal age, and categorical maternal body mass index at baseline	Hazard ratio, cause-specific for emergency cesarean section	1.22	[0.48, 3.12]	0.677
Duration of labor from IMP administration to vaginal delivery	Time-to-event	Main analysis, alternative	Full-analysis set	None	None	249	Cox regression	Cervical dilation, categorical maternal age, and categorical maternal body mass index at baseline	Hazard ratio, cause-specific for vaginal delivery	1.04	[0.80, 1.37]	0.755
Duration of labor from IMP administration to vaginal delivery	Time-to-event	Main analysis, alternative	Full-analysis set	None	None	249	Cox regression	Cervical dilation, categorical maternal age, and categorical maternal body mass index at baseline	Hazard ratio, cause-specific for emergency cesarean section	0.94	[0.36, 2.50]	0.907

## Sheet: Secondary Outcomes
Outcome	Type	Analysis	Analysis set	Restriction	Missing-data handling	Sample size	Description	Adjustment	Effect measure	Point estimate	95% confidence interval	P value
Duration of labor from onset of active labor to vaginal delivery	Time-to-event	Main analysis	Full-analysis set	None	None	249	Weibull regression	Cervical dilation, categorical maternal age, and categorical maternal body mass index at baseline	Hazard ratio, cause-specific for vaginal delivery	0.98	[0.75, 1.28]	0.878
Duration of labor from onset of active labor to vaginal delivery	Time-to-event	Main analysis	Full-analysis set	None	None	249	Weibull regression	Cervical dilation, categorical maternal age, and categorical maternal body mass index at baseline	Hazard ratio, cause-specific for emergency cesarean section	1.1	[0.43, 2.80]	0.846
Duration of labor from onset of active labor to vaginal delivery	Time-to-event	Main analysis, alternative	Full-analysis set	None	None	249	Cox regression	Cervical dilation, categorical maternal age, and categorical maternal body mass index at baseline	Hazard ratio, cause-specific for vaginal delivery	0.95	[0.72, 1.24]	0.689
Duration of labor from onset of active labor to vaginal delivery	Time-to-event	Main analysis, alternative	Full-analysis set	None	None	249	Cox regression	Cervical dilation, categorical maternal age, and categorical maternal body mass index at baseline	Hazard ratio, cause-specific for emergency cesarean section	1.13	[0.44, 2.91]	0.793
Mean cervical dilation rate	Continuous	Main analysis	Full-analysis set	Deliveries with cervical dilation of 10 cm	None	234	Linear regression	Cervical dilation, categorical maternal age, and categorical maternal body mass index at baseline	Difference in means	-0.09	[-0.32, 0.14]	0.455
Mean cervical dilation rate	Continuous	Main analysis	Full-analysis set	Deliveries with cervical dilation of 10 cm	None	234	Shapiro-Wilk test for non-normality, residuals					0
Mean cervical dilation rate	Continuous	Main analysis	Full-analysis set	Deliveries with cervical dilation of 10 cm	None	234	Breusch–Pagan/Cook–Weisberg test for heteroscedasticity, residuals, original version					0
Mean cervical dilation rate	Continuous	Main analysis	Full-analysis set	Deliveries with cervical dilation of 10 cm	None	234	Breusch–Pagan/Cook–Weisberg test for heteroscedasticity, residuals, N*R2 version					0.09
Mean cervical dilation rate	Continuous	Main analysis	Full-analysis set	Deliveries with cervical dilation of 10 cm	None	234	Breusch–Pagan/Cook–Weisberg test for heteroscedasticity, residuals, F-statistic version					0.091
Mean cervical dilation rate	Continuous	Main analysis	Full-analysis set	Deliveries with cervical dilation of 10 cm	None	234	White’s test for heteroscedasticity, residuals					0.818
Mean cervical dilation rate	Continuous	Main analysis, alternative	Full-analysis set	Deliveries with cervical dilation of 10 cm	None	234	Median regression	Cervical dilation, categorical maternal age, and categorical maternal body mass index at baseline	Difference in medians	0.05	[-0.16, 0.26]	0.643
Duration of labor from from IMP administration to cervical dilation of 10 cm	Time-to-event	Main analysis	Full-analysis set	None	None	249	Weibull regression	Cervical dilation, categorical maternal age, and categorical maternal body mass index at baseline	Hazard ratio, cause-specific for cervical dilation of 10 cm	1.04	[0.80, 1.36]	0.767
Duration of labor from from IMP administration to cervical dilation of 10 cm	Time-to-event	Main analysis	Full-analysis set	None	None	249	Weibull regression	Cervical dilation, categorical maternal age, and categorical maternal body mass index at baseline	Hazard ratio, cause-specific for emergency cesarean section prior to cervical dilation of 10 cm	1.52	[0.47, 4.95]	0.489
Duration of labor from from IMP administration to cervical dilation of 10 cm	Time-to-event	Main analysis, alternative	Full-analysis set	None	None	249	Cox regression	Cervical dilation, categorical maternal age, and categorical maternal body mass index at baseline	Hazard ratio, cause-specific for cervical dilation of 10 cm	1.04	[0.79, 1.35]	0.796
Duration of labor from from IMP administration to cervical dilation of 10 cm	Time-to-event	Main analysis, alternative	Full-analysis set	None	None	249	Cox regression	Cervical dilation, categorical maternal age, and categorical maternal body mass index at baseline	Hazard ratio, cause-specific for emergency cesarean section prior to cervical dilation of 10 cm	1.05	[0.30, 3.66]	0.937
Duration of oxytocin infusion	Continuous	Main analysis	Full-analysis set	None	None	249	Linear regression	Categorical maternal age and categorical maternal body mass index at baseline	Difference in means	18.55	[-37.86, 74.96]	0.518
Duration of oxytocin infusion	Continuous	Main analysis	Full-analysis set	None	None	249	Shapiro-Wilk test for non-normality, residuals					0
Duration of oxytocin infusion	Continuous	Main analysis	Full-analysis set	None	None	249	Breusch–Pagan/Cook–Weisberg test for heteroscedasticity, residuals, original version					0
Duration of oxytocin infusion	Continuous	Main analysis	Full-analysis set	None	None	249	Breusch–Pagan/Cook–Weisberg test for heteroscedasticity, residuals, N*R2 version					0
Duration of oxytocin infusion	Continuous	Main analysis	Full-analysis set	None	None	249	Breusch–Pagan/Cook–Weisberg test for heteroscedasticity, residuals, F-statistic version					0
Duration of oxytocin infusion	Continuous	Main analysis	Full-analysis set	None	None	249	White’s test for heteroscedasticity, residuals					0
Duration of oxytocin infusion	Continuous	Main analysis, alternative	Full-analysis set	None	None	249	Median regression	Categorical maternal age and categorical maternal body mass index at baseline	Difference in medians	43	[-55.09, 141.09]	0.389
Amount of oxytocin infused	Continuous	Main analysis	Full-analysis set	None	None	249	Linear regression	Categorical maternal age and categorical maternal body mass index at baseline	Difference in means	0.21	[-0.52, 0.95]	0.567
Amount of oxytocin infused	Continuous	Main analysis	Full-analysis set	None	None	249	Shapiro-Wilk test for non-normality, residuals					0
Amount of oxytocin infused	Continuous	Main analysis	Full-analysis set	None	None	249	Breusch–Pagan/Cook–Weisberg test for heteroscedasticity, residuals, original version					0
Amount of oxytocin infused	Continuous	Main analysis	Full-analysis set	None	None	249	Breusch–Pagan/Cook–Weisberg test for heteroscedasticity, residuals, N*R2 version					0.014
Amount of oxytocin infused	Continuous	Main analysis	Full-analysis set	None	None	249	Breusch–Pagan/Cook–Weisberg test for heteroscedasticity, residuals, F-statistic version					0.014
Amount of oxytocin infused	Continuous	Main analysis	Full-analysis set	None	None	249	White’s test for heteroscedasticity, residuals					0.503
Amount of oxytocin infused	Continuous	Main analysis, alternative	Full-analysis set	None	None	249	Median regression	Categorical maternal age and categorical maternal body mass index at baseline	Difference in medians	0.18	[-0.65, 1.00]	0.676
Operative delivery	Dichotomous	Main analysis	Full-analysis set	None	None	249	Logistic regression	Categorical maternal age and categorical maternal body mass index at baseline	Odds ratio	0.94	[0.57, 1.58]	0.827
Emergency cesarean section	Dichotomous	Main analysis	Full-analysis set	None	None	241	Logistic regression	Categorical maternal age and categorical maternal body mass index at baseline	Odds ratio	1.08	[0.43, 2.68]	0.871
Operative vaginal delivery	Dichotomous	Main analysis	Full-analysis set	Vaginal deliveries	None	228	Logistic regression	Categorical maternal age and categorical maternal body mass index at baseline	Odds ratio	0.92	[0.53, 1.59]	0.767
Postpartum hemorrhage	Continuous	Main analysis	Full-analysis set	None	None	249	Linear regression	Categorical maternal age and categorical maternal body mass index at baseline	Difference in means	-114.35	[-210.69, -18.01]	0.02
Postpartum hemorrhage	Continuous	Main analysis	Full-analysis set	None	None	249	Shapiro-Wilk test for non-normality, residuals					0
Postpartum hemorrhage	Continuous	Main analysis	Full-analysis set	None	None	249	Breusch–Pagan/Cook–Weisberg test for heteroscedasticity, residuals, original version					0
Postpartum hemorrhage	Continuous	Main analysis	Full-analysis set	None	None	249	Breusch–Pagan/Cook–Weisberg test for heteroscedasticity, residuals, N*R2 version					0
Postpartum hemorrhage	Continuous	Main analysis	Full-analysis set	None	None	249	Breusch–Pagan/Cook–Weisberg test for heteroscedasticity, residuals, F-statistic version					0
Postpartum hemorrhage	Continuous	Main analysis	Full-analysis set	None	None	249	White’s test for heteroscedasticity, residuals					0.002
Postpartum hemorrhage	Continuous	Main analysis, alternative	Full-analysis set	None	None	249	Median regression	Categorical maternal age and categorical maternal body mass index at baseline	Difference in medians	0	[-55.83, 55.83]	1
Postpartum hemorrhage ≥ 500 ml	Dichotomous	Main analysis	Full-analysis set	None	None	249	Logistic regression	Categorical maternal age and categorical maternal body mass index at baseline	Odds ratio	0.62	[0.35, 1.09]	0.099
Postpartum hemorrhage ≥ 1000 ml	Dichotomous	Main analysis	Full-analysis set	None	None	249	Logistic regression	Categorical maternal age and categorical maternal body mass index at baseline	Odds ratio	0.61	[0.25, 1.46]	0.264
Postpartum hemorrhage ≥ 1500 ml	Dichotomous	Main analysis	Full-analysis set	None	None	233	Logistic regression	Categorical maternal age and categorical maternal body mass index at baseline	Odds ratio	0.13	[0.02, 1.12]	0.063
Change in fetal heart rate	Continuous	Main analysis	Full-analysis set	None	Mean single imputation	249	Linear regression	Fetal heart rate, categorical maternal age, and categorical maternal body mass index at baseline	Difference in means	0.13	[-1.38, 1.65]	0.862
Change in fetal heart rate	Continuous	Main analysis	Full-analysis set	None	Mean single imputation	249	Shapiro-Wilk test for non-normality, residuals					0.031
Change in fetal heart rate	Continuous	Main analysis	Full-analysis set	None	Mean single imputation	249	Breusch–Pagan/Cook–Weisberg test for heteroscedasticity, residuals, original version					0.005
Change in fetal heart rate	Continuous	Main analysis	Full-analysis set	None	Mean single imputation	249	Breusch–Pagan/Cook–Weisberg test for heteroscedasticity, residuals, N*R2 version					0.017
Change in fetal heart rate	Continuous	Main analysis	Full-analysis set	None	Mean single imputation	249	Breusch–Pagan/Cook–Weisberg test for heteroscedasticity, residuals, F-statistic version					0.017
Change in fetal heart rate	Continuous	Main analysis	Full-analysis set	None	Mean single imputation	249	White’s test for heteroscedasticity, residuals					0
Change in fetal heart rate	Continuous	Main analysis, alternative	Full-analysis set	None	Mean single imputation	249	Median regression	Fetal heart rate, categorical maternal age, and categorical maternal body mass index at baseline	Difference in medians	0	[-1.75, 1.75]	1
5-minute Apgar score < 7	Dichotomous	Main analysis	Full-analysis set	None	None	6	Logistic regression	Categorical maternal age and categorical maternal body mass index at baseline	Odds ratio	1	[., .]	.
10-minute Apgar score < 7	Dichotomous	Main analysis	Full-analysis set	None	Best-case single imputation	249	Logistic regression	Categorical maternal age and categorical maternal body mass index at baseline	Odds ratio	.	[., .]	.
pH level of the umbilical artery	Continuous	Main analysis	Full-analysis set	None	Univariate multiple imputation, predictive mean matching with 5 nearest neighbors	249	Linear regression	Categorical maternal age and categorical maternal body mass index at baseline	Difference in means	0.02	[-0.00, 0.04]	0.063
pH level of the umbilical artery	Continuous	Main analysis, alternative	Full-analysis set	None	Univariate multiple imputation, predictive mean matching with 5 nearest neighbors	249	Median regression	Categorical maternal age and categorical maternal body mass index at baseline	Difference in medians	0.02	[-0.02, 0.05]	0.335
pH level of the umbilical artery < 7.00	Dichotomous	Main analysis	Full-analysis set	None	Univariate multiple imputation, predictive mean matching with 5 nearest neighbors	249	Logistic regression	Categorical maternal age and categorical maternal body mass index at baseline	Odds ratio	.	[., .]	.
pH level of the umbilical vein	Continuous	Main analysis	Full-analysis set	None	Univariate multiple imputation, predictive mean matching with 5 nearest neighbors	249	Linear regression	Categorical maternal age and categorical maternal body mass index at baseline	Difference in means	0	[-0.01, 0.02]	0.689
pH level of the umbilical vein	Continuous	Main analysis, alternative	Full-analysis set	None	Univariate multiple imputation, predictive mean matching with 5 nearest neighbors	249	Median regression	Categorical maternal age and categorical maternal body mass index at baseline	Difference in medians	0	[-0.02, 0.02]	0.862
pH level of the umbilical vein < 7.10	Dichotomous	Main analysis	Full-analysis set	None	Univariate multiple imputation, predictive mean matching with 5 nearest neighbors	249	Logistic regression	Categorical maternal age and categorical maternal body mass index at baseline	Odds ratio	.	[., .]	.
Admission to the neonatal intensive care unit	Dichotomous	Main analysis	Full-analysis set	None	None	221	Logistic regression	Categorical maternal age and categorical maternal body mass index at baseline	Odds ratio	1.68	[0.35, 8.06]	0.516
Change in maternal heart rate	Continuous	Main analysis	Full-analysis set	None	Mean single imputation	249	Linear regression	Maternal heart rate, categorical maternal age, and categorical maternal body mass index at baseline	Difference in means	3.38	[0.32, 6.43]	0.03
Change in maternal heart rate	Continuous	Main analysis	Full-analysis set	None	Mean single imputation	249	Shapiro-Wilk test for non-normality, residuals					0
Change in maternal heart rate	Continuous	Main analysis	Full-analysis set	None	Mean single imputation	249	Breusch–Pagan/Cook–Weisberg test for heteroscedasticity, residuals, original version					0.975
Change in maternal heart rate	Continuous	Main analysis	Full-analysis set	None	Mean single imputation	249	Breusch–Pagan/Cook–Weisberg test for heteroscedasticity, residuals, N*R2 version					0.983
Change in maternal heart rate	Continuous	Main analysis	Full-analysis set	None	Mean single imputation	249	Breusch–Pagan/Cook–Weisberg test for heteroscedasticity, residuals, F-statistic version					0.983
Change in maternal heart rate	Continuous	Main analysis	Full-analysis set	None	Mean single imputation	249	White’s test for heteroscedasticity, residuals					0.998
Change in maternal heart rate	Continuous	Main analysis, alternative	Full-analysis set	None	Mean single imputation	249	Median regression	Maternal heart rate, categorical maternal age, and categorical maternal body mass index at baseline	Difference in medians	3.83	[0.70, 6.96]	0.017

## Sheet: Exploratory Outcomes
Outcome	Type	Analysis	Analysis set	Restriction	Missing-data handling	Sample size	Description	Adjustment	Effect measure	Point estimate	95% confidence interval	P value
Cervical dilation rate	Continuous	Main analysis	Full-analysis set	None	None	249	Linear regression	Cervical dilation, categorical maternal age, and categorical maternal body mass index at baseline	Difference in means	-0.01	[-0.30, 0.28]	0.931
Cervical dilation rate	Continuous	Main analysis	Full-analysis set	None	None	249	Shapiro-Wilk test for non-normality, residuals					0
Cervical dilation rate	Continuous	Main analysis	Full-analysis set	None	None	249	Breusch–Pagan/Cook–Weisberg test for heteroscedasticity, residuals, original version					0
Cervical dilation rate	Continuous	Main analysis	Full-analysis set	None	None	249	Breusch–Pagan/Cook–Weisberg test for heteroscedasticity, residuals, N*R2 version					0.005
Cervical dilation rate	Continuous	Main analysis	Full-analysis set	None	None	249	Breusch–Pagan/Cook–Weisberg test for heteroscedasticity, residuals, F-statistic version					0.005
Cervical dilation rate	Continuous	Main analysis	Full-analysis set	None	None	249	White’s test for heteroscedasticity, residuals					0.792
Cervical dilation rate	Continuous	Main analysis, alternative	Full-analysis set	None	None	249	Median regression	Cervical dilation, categorical maternal age, and categorical maternal body mass index at baseline	Difference in medians	0.09	[-0.35, 0.52]	0.696
